# Supplementary material for: Efficiency of a Protective Mode of Mechanical Ventilation in Patients with Severe Traumatic Brain Injury Complicated by Acute Respiratory Distress Syndrome
Source: Brain Sci. 2025 Oct 27;15(11):1151. doi: 10.3390/brainsci15111151 (PMC12650321; doi:10.3390/brainsci15111151)
Supplement: Supplementary file 1 [file brainsci-15-01151-s001.zip]

Archive with 1 entries (1 files):
- brainsci-3915198-supplementary.pdf
